# Supplementary material for: Anionic Oligo(ethylene glycol)-Based Molecular Brushes: Thermo- and pH-Responsive Properties
Source: Polymers (Basel). 2024 Dec 14;16(24):3493. doi: 10.3390/polym16243493 (PMC11728562; doi:10.3390/polym16243493)
Supplement: Supplementary file 1 [file polymers-16-03493-s001.zip]

Archive with 1 entries (1 files):
- polymers-3360109-supplementary.pdf
